# Supplementary material for: A user-friendly workflow for analysis of Illumina gene expression bead array data available at the arrayanalysis.org portal
Source: BMC Genomics. 2015 Jun 30;16(1):482. doi: 10.1186/s12864-015-1689-8 (PMC4486126; doi:10.1186/s12864-015-1689-8)
Supplement: Additional file 3: — R scripts. [file 12864_2015_1689_MOESM3_ESM.zip]

Archive with 7 entries (6 files):
- ilmnQC_Module-master/
- ilmnQC_Module-master/ILMNAnalysisQCandPreProcessing.R
- ilmnQC_Module-master/ILMN_functions_imagesQC.R
- ilmnQC_Module-master/ILMN_functions_processingQC.R
- ilmnQC_Module-master/LICENSE
- ilmnQC_Module-master/install_libraries.R
- ilmnQC_Module-master/run_ILMNAnalysisQCandPreProcessing.R
